# Supplementary material for: ﻿Dyscrituluseuropaeus sp. nov. (Hymenoptera, Braconidae, Aphidiinae): description of a new aphid parasitoid species with an identification key for species of the genus
Source: Zookeys. 2023 Aug 18;1175:285–97. doi: 10.3897/zookeys.1175.106416 (PMC10457673; doi:10.3897/zookeys.1175.106416)
Supplement: XML Treatment for Dyscritulus europaeus [file zookeys.1175.106416-treatment1.xml]

<!DOCTYPE tp:taxon-treatment
  PUBLIC "-//TaxonX//DTD Taxonomic Treatment Publishing DTD v0 20100105//EN" "tax-treatment-NSO.dtd">
<tp:taxon-treatment xmlns:tp="http://www.plazi.org/taxpub"><tp:treatment-meta><kwd-group><label>Taxon classification</label><kwd>
                <named-content content-type="kingdom">Animalia</named-content>
              </kwd><kwd>
                <named-content content-type="order">Hymenoptera</named-content>
              </kwd><kwd>
                <named-content content-type="family">Braconidae</named-content>
              </kwd></kwd-group><mixed-citation publication-type="journal"><person-group><name><surname>Kocić</surname><given-names>Korana</given-names></name><name><surname>Petrović</surname><given-names>Andjeljko</given-names></name><name><surname>Čkrkić</surname><given-names>Jelisaveta</given-names></name><name><surname>van Achterberg</surname><given-names>Cornelis</given-names></name><name><surname>Tomanović</surname><given-names>Željko</given-names></name></person-group><article-title>﻿<italic><tp:taxon-name><tp:taxon-name-part taxon-name-part-type="genus" reg="Dyscritulus">Dyscritulus</tp:taxon-name-part><tp:taxon-name-part taxon-name-part-type="species" reg="europaeus">europaeus</tp:taxon-name-part></tp:taxon-name></italic> sp. nov. (<tp:taxon-name><tp:taxon-name-part taxon-name-part-type="order">Hymenoptera</tp:taxon-name-part></tp:taxon-name>, <tp:taxon-name><tp:taxon-name-part taxon-name-part-type="family">Braconidae</tp:taxon-name-part></tp:taxon-name>, <tp:taxon-name><tp:taxon-name-part taxon-name-part-type="subfamily">Aphidiinae</tp:taxon-name-part></tp:taxon-name>): description of a new aphid parasitoid species with an identification key for species of the genus</article-title><source>Zookeys</source><day>18</day><month>08</month><year>2023</year><volume>1175</volume><fpage>285</fpage><lpage>297</lpage><pub-id pub-id-type="doi">10.3897/zookeys.1175.106416</pub-id></mixed-citation></tp:treatment-meta><tp:nomenclature><label>﻿</label><tp:taxon-name>
              <object-id xmlns:xlink="http://www.w3.org/1999/xlink" content-type="arpha" xlink:type="simple">7B4F33D2-2FF5-52DB-B298-9E75C6312319</object-id>
              <tp:taxon-name-part taxon-name-part-type="genus" reg="Dyscritulus">Dyscritulus</tp:taxon-name-part>
              <tp:taxon-name-part taxon-name-part-type="species" reg="europaeus">europaeus</tp:taxon-name-part>
              <object-id xmlns:xlink="http://www.w3.org/1999/xlink" content-type="zoobank" xlink:type="simple">https://zoobank.org/2F9F79F5-3F7B-45A1-8EA3-8FACA4D0FE98</object-id>
            </tp:taxon-name><tp:taxon-authority>Kocić &amp; Tomanović</tp:taxon-authority><tp:taxon-status xmlns:xlink="http://www.w3.org/1999/xlink" xlink:type="simple">sp. nov.</tp:taxon-status><xref ref-type="fig" rid="F1">Figs 1A–H</xref><xref ref-type="fig" rid="F2">, 2A–H</xref><xref ref-type="fig" rid="F3">, 3</xref></tp:nomenclature><tp:treatment-sec sec-type="material" id="SECID0EECAE"><title>Material.</title><p><bold><italic>Holotype</italic></bold>: 1♀, Spain, Málaga, Ronda, Sra Nieves, 1500 m alt., 4 June 1999, M. J. Gijswijt leg., found on <italic><tp:taxon-name><tp:taxon-name-part taxon-name-part-type="genus" reg="Acer">Acer</tp:taxon-name-part></tp:taxon-name></italic> sp., collected by sweep net. <bold><italic>Paratypes</italic></bold>: 1♀, same data as for holoype; 1♀, France, Mt. Ventoux, Plan de Perrache, 4 July 1995, M. J. Gijswijt leg., collected by sweep net; 3♀4♂, Serbia, Belgrade, New Belgrade, 5 June 2006, reared from mummies found on <italic><tp:taxon-name><tp:taxon-name-part taxon-name-part-type="genus" reg="Acer">A.</tp:taxon-name-part><tp:taxon-name-part taxon-name-part-type="species" reg="pseudoplatanus">pseudoplatanus</tp:taxon-name-part></tp:taxon-name></italic>; 1♀, Serbia, Kruševac, Slobodište, 5 July 2013, reared from <italic><tp:taxon-name><tp:taxon-name-part taxon-name-part-type="genus" reg="Drepanosiphum">D.</tp:taxon-name-part><tp:taxon-name-part taxon-name-part-type="species" reg="platanoidis">platanoidis</tp:taxon-name-part></tp:taxon-name></italic> on <italic><tp:taxon-name><tp:taxon-name-part taxon-name-part-type="genus" reg="Acer">A.</tp:taxon-name-part><tp:taxon-name-part taxon-name-part-type="species" reg="pseudoplatanus">pseudoplatanus</tp:taxon-name-part></tp:taxon-name></italic>; 1♀4♂, Serbia, Belgrade, Pionirski Park, 28 May 2007, reared from mummies found on <italic><tp:taxon-name><tp:taxon-name-part taxon-name-part-type="genus" reg="Acer">A.</tp:taxon-name-part><tp:taxon-name-part taxon-name-part-type="species" reg="pseudoplatanus">pseudoplatanus</tp:taxon-name-part></tp:taxon-name></italic>.Deposition: Holotype and two paratypes (from Spain and France) deposited in Naturalis Biodiversity Center, Leiden, Netherlands. Paratypes from Serbia deposited in collection of Institute of Zoology, University of Belgrade – Faculty of Biology, Belgrade, Serbia.</p></tp:treatment-sec><tp:treatment-sec sec-type="diagnosis" id="SECID0EFEAE"><title>Diagnosis.</title><p><italic><tp:taxon-name><tp:taxon-name-part taxon-name-part-type="genus" reg="Dyscritulus">Dyscritulus</tp:taxon-name-part><tp:taxon-name-part taxon-name-part-type="species" reg="europaeus">europaeus</tp:taxon-name-part></tp:taxon-name></italic> sp. nov. can easily be distinguished from most commonly found species <italic><tp:taxon-name><tp:taxon-name-part taxon-name-part-type="genus" reg="Dyscritus">D.</tp:taxon-name-part><tp:taxon-name-part taxon-name-part-type="species" reg="planiceps">planiceps</tp:taxon-name-part></tp:taxon-name></italic> by having 21 antennomeres (Fig. <xref ref-type="fig" rid="F1">1B</xref>) (in one female specimen apical antennomera is half-divided, giving the impression of 22 antennomeres) (while <italic><tp:taxon-name><tp:taxon-name-part taxon-name-part-type="genus" reg="Dyscritus">D.</tp:taxon-name-part><tp:taxon-name-part taxon-name-part-type="species" reg="planiceps">planiceps</tp:taxon-name-part></tp:taxon-name></italic> has 23–24), coloration of first (F<sub>1</sub>) and second (F<sub>2</sub>) flagellomere (Fig. <xref ref-type="fig" rid="F1">1C</xref>) (F<sub>1</sub> and first half of F<sub>2</sub> yellow, while in <italic><tp:taxon-name><tp:taxon-name-part taxon-name-part-type="genus" reg="Dyscritus">D.</tp:taxon-name-part><tp:taxon-name-part taxon-name-part-type="species" reg="planiceps">planiceps</tp:taxon-name-part></tp:taxon-name></italic> F<sub>1</sub>, F<sub>2</sub> and first half of F3 are yellow), shorter R1 vein (Fig. <xref ref-type="fig" rid="F1">1H</xref>) (pterostigma/R1 length ratio is 2.0–2.2 vs 1.5–1.6 in <italic><tp:taxon-name><tp:taxon-name-part taxon-name-part-type="genus" reg="Dyscritus">D.</tp:taxon-name-part><tp:taxon-name-part taxon-name-part-type="species" reg="planiceps">planiceps</tp:taxon-name-part></tp:taxon-name></italic>), more elongated petiole (Fig. <xref ref-type="fig" rid="F1">1F</xref>) (ratio of petiole length and width at spiracles level is 1.7 vs 1.5 in <italic><tp:taxon-name><tp:taxon-name-part taxon-name-part-type="genus" reg="Dyscritus">D.</tp:taxon-name-part><tp:taxon-name-part taxon-name-part-type="species" reg="planiceps">planiceps</tp:taxon-name-part></tp:taxon-name></italic>) and narrower ovipositor sheath (Fig. <xref ref-type="fig" rid="F1">1G</xref>). From <italic><tp:taxon-name><tp:taxon-name-part taxon-name-part-type="genus" reg="Dyscritulus">D.</tp:taxon-name-part><tp:taxon-name-part taxon-name-part-type="species" reg="pygmaeus">pygmaeus</tp:taxon-name-part></tp:taxon-name></italic> and <italic><tp:taxon-name><tp:taxon-name-part taxon-name-part-type="genus" reg="Dyscritulus">D.</tp:taxon-name-part><tp:taxon-name-part taxon-name-part-type="species" reg="dzhungaricus">dzhungaricus</tp:taxon-name-part></tp:taxon-name></italic> it is differentiated by number of antennomeres (21 vs 15 in both <italic><tp:taxon-name><tp:taxon-name-part taxon-name-part-type="genus" reg="Dyscritulus">D.</tp:taxon-name-part><tp:taxon-name-part taxon-name-part-type="species" reg="pygmaeus">pygmaeus</tp:taxon-name-part></tp:taxon-name></italic> and <italic><tp:taxon-name><tp:taxon-name-part taxon-name-part-type="genus" reg="Dyscritulus">D.</tp:taxon-name-part><tp:taxon-name-part taxon-name-part-type="species" reg="dzhungaricus">dzhungaricus</tp:taxon-name-part></tp:taxon-name></italic>) and presence of areola on propodeum. It is most similar to <italic><tp:taxon-name><tp:taxon-name-part taxon-name-part-type="genus" reg="Dyscritulus">D.</tp:taxon-name-part><tp:taxon-name-part taxon-name-part-type="species" reg="trjapitzini">trjapitzini</tp:taxon-name-part></tp:taxon-name></italic>, however it differs in following morphological characters: number of antennomeres (21 vs 22 in <italic><tp:taxon-name><tp:taxon-name-part taxon-name-part-type="genus" reg="Dyscritulus">D.</tp:taxon-name-part><tp:taxon-name-part taxon-name-part-type="species" reg="trjapitzini">trjapitzini</tp:taxon-name-part></tp:taxon-name></italic>), more elongated petiole (ratio of petiole length and width at spiracles level is 1.7 vs 1.5 in <italic><tp:taxon-name><tp:taxon-name-part taxon-name-part-type="genus" reg="Dyscritulus">D.</tp:taxon-name-part><tp:taxon-name-part taxon-name-part-type="species" reg="trjapitzini">trjapitzini</tp:taxon-name-part></tp:taxon-name></italic>), color of F<sub>1</sub> and F<sub>2</sub> (F<sub>1</sub> and half of F<sub>2</sub> yellow vs F<sub>1</sub> and F<sub>2</sub> entirely yellow with darker apices in <italic><tp:taxon-name><tp:taxon-name-part taxon-name-part-type="genus" reg="Dyscritulus">D.</tp:taxon-name-part><tp:taxon-name-part taxon-name-part-type="species" reg="trjapitzini">trjapitzini</tp:taxon-name-part></tp:taxon-name></italic>) and shorter F<sub>1</sub> (4.5–4.6 length to width ratio vs 5 in <italic><tp:taxon-name><tp:taxon-name-part taxon-name-part-type="genus" reg="Dyscritulus">D.</tp:taxon-name-part><tp:taxon-name-part taxon-name-part-type="species" reg="trjapitzini">trjapitzini</tp:taxon-name-part></tp:taxon-name></italic>).</p><fig id="F1" position="float" orientation="portrait"><object-id xmlns:xlink="http://www.w3.org/1999/xlink" content-type="doi" xlink:type="simple">10.3897/zookeys.1175.106416.figure1</object-id><object-id xmlns:xlink="http://www.w3.org/1999/xlink" content-type="arpha" xlink:type="simple">F44BE9A6-32FE-52BA-B742-9ECB65766DFE</object-id><label>Figure 1.</label><caption><p><italic><tp:taxon-name><tp:taxon-name-part taxon-name-part-type="genus" reg="Dyscritulus">Dyscritulus</tp:taxon-name-part><tp:taxon-name-part taxon-name-part-type="species" reg="europaeus">europaeus</tp:taxon-name-part></tp:taxon-name></italic> sp. nov. holotype female <bold>A</bold> head <bold>B</bold> antenna <bold>C</bold> scape, pedicel, first and second flagellomere <bold>D</bold> mesonotum (=mesoscutum) – dorsal aspect <bold>E</bold> propodeum – dorsal aspect <bold>F</bold> petiole – dorsal aspect <bold>G</bold> ovipositor sheaths – lateral aspect <bold>H</bold> fore wing. Scale bars: 200 µm (<bold>A</bold>, <bold>D</bold>, <bold>E</bold>); 500 µm (<bold>B</bold>, <bold>H</bold>); 100 µm (<bold>C</bold>, <bold>F</bold>, <bold>G</bold>).</p></caption><graphic xmlns:xlink="http://www.w3.org/1999/xlink" xlink:href="zookeys-1175-285_article-106416__-g001.jpg" position="float" orientation="portrait" xlink:type="simple" id="oo_894273.jpg"><uri content-type="original_file" xlink:type="simple">https://binary.pensoft.net/fig/894273</uri></graphic></fig></tp:treatment-sec><tp:treatment-sec sec-type="description" id="SECID0EWMAE"><title>Description.</title><p><bold>Female. <italic>Head</italic>.</bold> (Fig. <xref ref-type="fig" rid="F1">1A</xref>) Head sparsely setose, wider than mesosoma at tegulae (head/mesoscutum width ratio 1.35–1.45). Eyes oval, relatively small. Clypeus sparsely setose. Tentorial index (tentoriocular line/intertentorial line) 0.25–0.32. Malar space equal to 0.18–0.22 of longitudinal eye diameter. Maxillary palps with 4 very long palpomeres, labial palps with 3 palpomeres. Antennae filiform, with 21 antennomeres (Fig. <xref ref-type="fig" rid="F1">1B</xref>), one female with half-divided apical antennomera. Flagellomeres cylindrical, with semi-erect setae subequal to flagellomere diameter. First (F<sub>1</sub>) and second (F<sub>2</sub>) flagellelomere 4.5–4.6 and 3.7–3.95 times as long as wide, respectively (Fig. <xref ref-type="fig" rid="F1">1C</xref>). F<sub>1</sub> 1.15–1.28 times longer than F<sub>2</sub>. Both F<sub>1</sub> and F<sub>2</sub> without longitudinal placodes.</p><p><bold><italic>Mesosoma</italic>.</bold> Mesoscutum with wide, deep notaulices, almost reaching prescutellar groove, dividing mesoscutum into three lobes (Fig. <xref ref-type="fig" rid="F1">1D</xref>). In lighter-colored specimens notaulices are paler and give an impression of reaching only half of mesoscutum. Two longitudinal rows of setae are present along the sides of notaulices. Lateral lobes of mesoscutum are covered with short dense setae at the proximity of prescutellar groove, which is deep and smooth. Scutellum with somewhat longer setae along the outer margins. Propodeum areolated, with distinct central areola, in some specimens with slightly irregular lateral carinae (Fig. <xref ref-type="fig" rid="F1">1E</xref>). In smaller specimens, central areola is somewhat wider. External areolae with 4–5 short setae on each side, dentiparal areolae smooth or with one long seta. Fore wing with marginal setae that are longer than the surface setae (Fig. <xref ref-type="fig" rid="F1">1H</xref>). Pterostigma triangular, 3.1–3.5 times as long as wide. Vein R1 (=metacarpus) shorter than pterostigma (pterostigma length/R1 vein ratio 2.0–2.2). Vein r&amp;RS distinctly colored in the proximal part, subequal to R1 vein length (1.0–1.15); the rest of the r&amp;RS is colorless, reaching almost to the outer margin of the wing. Veins m-cu and 2M are colored throughout.</p><p><bold><italic>Metasoma</italic>.</bold> Petiole convex, 1.7 times as long as wide at spiracle level, with distinctly prominent transversal and longitudinal carinae (Fig. <xref ref-type="fig" rid="F1">1F</xref>). One central short longitudinal carina is feebly visible. On dorso-lateral sides two prominent longitudinal carinae are visible. Spiracular tubercles located closer to the anterior part of the petiole. Along the sides of the petiole, 4–5 long setae are present. Ovipositor sheaths elongated (2.2–2.4 length/width ratio), narrowed towards the apices, with 4–5 short setae across dorsal and ventral sides (Fig. <xref ref-type="fig" rid="F1">1G</xref>). Several campaniform sensillae situated at apical portion of ovipositor sheaths.</p><p><bold><italic>Colour</italic>.</bold> Upper part of head is brown, lower part, clypeus and mouthparts yellow (except for darker apices of mandibles). Scape, pedicel and annellus are yellow. F<sub>1</sub> is almost entirely yellow, except for narrow darker ring at apex; first half of F<sub>2</sub> yellow, second half is brown. Remainder of antennae dark brown. Mesoscutum and propodeum brown, petiole light brown. Legs yellow. Metasoma (=abdomen) and ovipositor sheaths brown. Fore wing venation brown.</p><p><bold><italic>Body length</italic>.</bold> 2.1 mm.</p><p><bold>Male.</bold> Head with slightly larger eyes than in female (Fig. <xref ref-type="fig" rid="F2">2A</xref>). Tentorial index (tentoriocular line/intertentorial line) 0.35. Malar space equal to 0.21 of longitudinal eye diameter. Maxillary palps with 4 very long palpomeres, labial palps with 3 palpomeres. Antennae filiform with 23 antennomeres, stouter than in female (Fig. <xref ref-type="fig" rid="F2">2B</xref>). F<sub>1</sub> and F<sub>2</sub> are subequal, 1.8–1.9 as long as wide, bearing 8 and 9 longitudinal placodes, respectively (Fig. <xref ref-type="fig" rid="F2">2C</xref>). Mesoscutum with slightly shorter notaulices than in female (Fig. <xref ref-type="fig" rid="F2">2D</xref>). Propodeum with central areola (Fig. <xref ref-type="fig" rid="F2">2E</xref>). External areolae with 3–4 setae, dentiparal areolae smooth. Petiole 1.6 times as long as wide, with protrudent spiracles (Fig. <xref ref-type="fig" rid="F2">2F</xref>). Pterostigma 2.9–3.0 as long as wide; R1 vein longer than in female (pterostigma/R1 vein length ratio 1.78–1.79) (Fig. <xref ref-type="fig" rid="F2">2H</xref>). Genitalia as in Figure <xref ref-type="fig" rid="F2">2G</xref>. Body generally darker than in female, flagellomeres entirely brown.</p><fig id="F2" position="float" orientation="portrait"><object-id xmlns:xlink="http://www.w3.org/1999/xlink" content-type="doi" xlink:type="simple">10.3897/zookeys.1175.106416.figure2</object-id><object-id xmlns:xlink="http://www.w3.org/1999/xlink" content-type="arpha" xlink:type="simple">7920FF9A-E599-57D0-8585-771D276BDFFF</object-id><label>Figure 2.</label><caption><p><italic><tp:taxon-name><tp:taxon-name-part taxon-name-part-type="genus" reg="Dyscritulus">Dyscritulus</tp:taxon-name-part><tp:taxon-name-part taxon-name-part-type="species" reg="europaeus">europaeus</tp:taxon-name-part></tp:taxon-name></italic> sp. nov. paratype male <bold>A</bold> head <bold>B</bold> antenna <bold>C</bold> scape, pedicel, first and second flagellomere <bold>D</bold> mesonotum (=mesoscutum) – dorsal aspect <bold>E</bold> propodeum – dorsal aspect <bold>F</bold> petiole – dorsal aspect <bold>G</bold> genitalia – ventral aspect <bold>H</bold> fore wing. Scale bars: 200 µm (<bold>A</bold>, <bold>D</bold>); 500 µm (<bold>B</bold>, <bold>H</bold>); 100 µm (<bold>C</bold>, <bold>E</bold>, <bold>F</bold>, <bold>G</bold>).</p></caption><graphic xmlns:xlink="http://www.w3.org/1999/xlink" xlink:href="zookeys-1175-285_article-106416__-g002.jpg" position="float" orientation="portrait" xlink:type="simple" id="oo_894274.jpg"><uri content-type="original_file" xlink:type="simple">https://binary.pensoft.net/fig/894274</uri></graphic></fig><p><bold><italic>Body length</italic>.</bold> 1.9 mm.</p></tp:treatment-sec><tp:treatment-sec sec-type="etymology" id="SECID0EUSAE"><title>Etymology.</title><p>The name of the new species is derived from its current distribution.</p></tp:treatment-sec><tp:treatment-sec sec-type="distribution" id="SECID0EZSAE"><title>Distribution.</title><p>Europe.</p></tp:treatment-sec><tp:treatment-sec sec-type="Aphid host" id="SECID0E5SAE"><title>Aphid host.</title><p><italic><tp:taxon-name><tp:taxon-name-part taxon-name-part-type="genus" reg="Drepanosiphum">Drepanosiphum</tp:taxon-name-part><tp:taxon-name-part taxon-name-part-type="species" reg="platanoidis">platanoidis</tp:taxon-name-part></tp:taxon-name></italic> on <italic><tp:taxon-name><tp:taxon-name-part taxon-name-part-type="genus" reg="Acer">Acer</tp:taxon-name-part><tp:taxon-name-part taxon-name-part-type="species" reg="pseudoplatanus">pseudoplatanus</tp:taxon-name-part></tp:taxon-name></italic> and <italic><tp:taxon-name><tp:taxon-name-part taxon-name-part-type="genus" reg="Acer">Acer</tp:taxon-name-part></tp:taxon-name></italic> spp.</p></tp:treatment-sec><tp:treatment-sec sec-type="notes" id="SECID0EBUAE"><title>Note.</title><p>The morphology of the cocoon (Fig. <xref ref-type="fig" rid="F3">3</xref>) is typical for the genus, with external pupation, as described by <xref ref-type="bibr" rid="B23">Starý (1959)</xref>.</p><fig id="F3" position="float" orientation="portrait"><object-id xmlns:xlink="http://www.w3.org/1999/xlink" content-type="doi" xlink:type="simple">10.3897/zookeys.1175.106416.figure3</object-id><object-id xmlns:xlink="http://www.w3.org/1999/xlink" content-type="arpha" xlink:type="simple">5A236031-A5A9-5628-A6AF-04E19AF92296</object-id><label>Figure 3.</label><caption><p>Aphid mummies of the new species, <italic><tp:taxon-name><tp:taxon-name-part taxon-name-part-type="genus" reg="Dyscritulus">Dyscritulus</tp:taxon-name-part><tp:taxon-name-part taxon-name-part-type="species" reg="europaeus">europaeus</tp:taxon-name-part></tp:taxon-name></italic> sp. nov.</p></caption><graphic xmlns:xlink="http://www.w3.org/1999/xlink" xlink:href="zookeys-1175-285_article-106416__-g003.jpg" position="float" orientation="portrait" xlink:type="simple" id="oo_894275.jpg"><uri content-type="original_file" xlink:type="simple">https://binary.pensoft.net/fig/894275</uri></graphic></fig></tp:treatment-sec><ref-list><ref id="B23"><mixed-citation xmlns:xlink="http://www.w3.org/1999/xlink" xlink:type="simple"><person-group><name name-style="western"><surname>Starý</surname><given-names>P</given-names></name></person-group> (<year>1959</year>) <article-title>A revision of the genus <italic><tp:taxon-name><tp:taxon-name-part taxon-name-part-type="genus">Dyscritulus</tp:taxon-name-part></tp:taxon-name></italic> Hincks (<tp:taxon-name><tp:taxon-name-part taxon-name-part-type="order">Hymenoptera</tp:taxon-name-part></tp:taxon-name>, <tp:taxon-name><tp:taxon-name-part taxon-name-part-type="family">Braconidae</tp:taxon-name-part></tp:taxon-name>, <tp:taxon-name><tp:taxon-name-part taxon-name-part-type="subfamily">Aphidiinae</tp:taxon-name-part></tp:taxon-name>).</article-title><source>Acta Faunistica Entomologica Musei Nationalis Pragae</source><volume>5</volume>: <fpage>69</fpage>–<lpage>74</lpage>.</mixed-citation></ref></ref-list></tp:taxon-treatment>
